# Supplementary material for: Psychological intervention for negative emotions aroused by COVID-19 pandemic in university students: A systematic review and meta-analysis
Source: PLoS One. 2023 May 11;18(5):e0283208. doi: 10.1371/journal.pone.0283208 (PMC10174553; doi:10.1371/journal.pone.0283208)
Supplement: S1 Appendix — (CSV) [file pone.0283208.s002.csv]

S1 Appendix. Search Strategies
Search number	Query
15	((("COVID-19"[Mesh]) OR (((((((((((((((((((((((((((((((((((((COVID 19[Title/Abstract]) OR (SARS-CoV-2 Infection[Title/Abstract])) OR (Infection, SARS-CoV-2[Title/Abstract])) OR (SARS CoV 2 Infection[Title/Abstract])) OR (SARS CoV 2 Infections[Title/Abstract])) OR (2019 Novel Coronavirus Disease[Title/Abstract])) OR (2019 Novel Coronavirus Infection[Title/Abstract])) OR (2019-nCoV Disease[Title/Ab…
31	(((College students[Title/Abstract]) OR (university Students[Title/Abstract])) AND (("COVID-19"[Mesh]) OR (((((((((((((((((((((((((((((((((((((COVID 19[Title/Abstract]) OR (SARS-CoV-2 Infection[Title/Abstract])) OR (Infection, SARS-CoV-2[Title/Abstract])) OR (SARS CoV 2 Infection[Title/Abstract])) OR (SARS CoV 2 Infections[Title/Abstract])) OR (2019 Novel Coronavirus Disease[Title/Abstract])) OR …
30	randomized controlled trial[Publication Type] OR randomized[Title/Abstract] OR placebo[Title/Abstract]
29	((College students[Title/Abstract]) OR (university Students[Title/Abstract])) AND (("COVID-19"[Mesh]) OR (((((((((((((((((((((((((((((((((((((COVID 19[Title/Abstract]) OR (SARS-CoV-2 Infection[Title/Abstract])) OR (Infection, SARS-CoV-2[Title/Abstract])) OR (SARS CoV 2 Infection[Title/Abstract])) OR (SARS CoV 2 Infections[Title/Abstract])) OR (2019 Novel Coronavirus Disease[Title/Abstract])) OR (…
28	((("COVID-19"[Mesh]) OR (((((((((((((((((((((((((((((((((((((COVID 19[Title/Abstract]) OR (SARS-CoV-2 Infection[Title/Abstract])) OR (Infection, SARS-CoV-2[Title/Abstract])) OR (SARS CoV 2 Infection[Title/Abstract])) OR (SARS CoV 2 Infections[Title/Abstract])) OR (2019 Novel Coronavirus Disease[Title/Abstract])) OR (2019 Novel Coronavirus Infection[Title/Abstract])) OR (2019-nCoV Disease[Title/Ab…
27	(((College students[Title/Abstract]) OR (university Students[Title/Abstract])) AND (("COVID-19"[Mesh]) OR (((((((((((((((((((((((((((((((((((((COVID 19[Title/Abstract]) OR (SARS-CoV-2 Infection[Title/Abstract])) OR (Infection, SARS-CoV-2[Title/Abstract])) OR (SARS CoV 2 Infection[Title/Abstract])) OR (SARS CoV 2 Infections[Title/Abstract])) OR (2019 Novel Coronavirus Disease[Title/Abstract])) OR …
26	(((Psychotherapies[Title/Abstract])) OR ("Psychotherapy"[Mesh])) AND (((("COVID-19"[Mesh]) OR (((((((((((((((((((((((((((((((((((((COVID 19[Title/Abstract]) OR (SARS-CoV-2 Infection[Title/Abstract])) OR (Infection, SARS-CoV-2[Title/Abstract])) OR (SARS CoV 2 Infection[Title/Abstract])) OR (SARS CoV 2 Infections[Title/Abstract])) OR (2019 Novel Coronavirus Disease[Title/Abstract])) OR (2019 Novel …
25	((Psychotherapies[Title/Abstract])) OR ("Psychotherapy"[Mesh])
24	"Psychotherapy"[Mesh]
23	(((("Mindfulness"[Mesh]) OR (("Dialectical Behavior Therapy"[Mesh]) OR ((Behavior Therapy, Dialectical[Title/Abstract]) OR (Dialectical Behavior Therapies[Title/Abstract])))) OR ("Cognitive Behavioral Therapy"[Mesh])) OR (((((((((((((((((((((((((((((Behavioral Therapies, Cognitive[Title/Abstract]) OR (Behavioral Therapy, Cognitive[Title/Abstract])) OR (Cognitive Behavioral Therapies[Title/Abstrac…
22	((("Mindfulness"[Mesh]) OR (("Dialectical Behavior Therapy"[Mesh]) OR ((Behavior Therapy, Dialectical[Title/Abstract]) OR (Dialectical Behavior Therapies[Title/Abstract])))) OR ("Cognitive Behavioral Therapy"[Mesh])) OR (((((((((((((((((((((((((((((Behavioral Therapies, Cognitive[Title/Abstract]) OR (Behavioral Therapy, Cognitive[Title/Abstract])) OR (Cognitive Behavioral Therapies[Title/Abstract…
21	((((((((((((((((((((((((((((Behavioral Therapies, Cognitive[Title/Abstract]) OR (Behavioral Therapy, Cognitive[Title/Abstract])) OR (Cognitive Behavioral Therapies[Title/Abstract])) OR (Therapies, Cognitive Behavioral[Title/Abstract])) OR (Therapy, Cognitive Behavioral[Title/Abstract])) OR (Psychotherapy, Cognitive[Title/Abstract])) OR (Therapy, Cognitive[Title/Abstract])) OR (Cognitive Therapies…
20	"Cognitive Behavioral Therapy"[Mesh]
19	("Dialectical Behavior Therapy"[Mesh]) OR ((Behavior Therapy, Dialectical[Title/Abstract]) OR (Dialectical Behavior Therapies[Title/Abstract]))
18	(Behavior Therapy, Dialectical[Title/Abstract]) OR (Dialectical Behavior Therapies[Title/Abstract])
17	"Dialectical Behavior Therapy"[Mesh]
16	"Mindfulness"[Mesh]
14	(College students[Title/Abstract]) OR (university Students[Title/Abstract])
13	("COVID-19"[Mesh]) OR (((((((((((((((((((((((((((((((((((((COVID 19[Title/Abstract]) OR (SARS-CoV-2 Infection[Title/Abstract])) OR (Infection, SARS-CoV-2[Title/Abstract])) OR (SARS CoV 2 Infection[Title/Abstract])) OR (SARS CoV 2 Infections[Title/Abstract])) OR (2019 Novel Coronavirus Disease[Title/Abstract])) OR (2019 Novel Coronavirus Infection[Title/Abstract])) OR (2019-nCoV Disease[Title/Abst…
12	((((((((((((((((((((((((((((((((((((COVID 19[Title/Abstract]) OR (SARS-CoV-2 Infection[Title/Abstract])) OR (Infection, SARS-CoV-2[Title/Abstract])) OR (SARS CoV 2 Infection[Title/Abstract])) OR (SARS CoV 2 Infections[Title/Abstract])) OR (2019 Novel Coronavirus Disease[Title/Abstract])) OR (2019 Novel Coronavirus Infection[Title/Abstract])) OR (2019-nCoV Disease[Title/Abstract])) OR (2019 nCoV D…
11	"COVID-19"[Mesh]
10	((("Quality of Life"[Mesh]) OR ((((Life Quality[Title/Abstract]) OR (Health-Related Quality Of Life[Title/Abstract])) OR (Health Related Quality Of Life[Title/Abstract])) OR (HRQOL[Title/Abstract]))) OR (("Depression"[Mesh]) OR ((((((Depressive Symptoms[Title/Abstract]) OR (Depressive Symptom[Title/Abstract])) OR (Symptom, Depressive[Title/Abstract])) OR (Symptoms, Depressive[Title/Abstract])) OR…
9	("Anxiety"[Mesh]) OR ((((((((Angst[Title/Abstract]) OR (Social Anxiety[Title/Abstract])) OR (Anxieties, Social[Title/Abstract])) OR (Anxiety, Social[Title/Abstract])) OR (Social Anxieties[Title/Abstract])) OR (Hypervigilance[Title/Abstract])) OR (Nervousness[Title/Abstract])) OR (Anxiousness[Title/Abstract]))
8	(((((((Angst[Title/Abstract]) OR (Social Anxiety[Title/Abstract])) OR (Anxieties, Social[Title/Abstract])) OR (Anxiety, Social[Title/Abstract])) OR (Social Anxieties[Title/Abstract])) OR (Hypervigilance[Title/Abstract])) OR (Nervousness[Title/Abstract])) OR (Anxiousness[Title/Abstract])
6	("Depression"[Mesh]) OR ((((((Depressive Symptoms[Title/Abstract]) OR (Depressive Symptom[Title/Abstract])) OR (Symptom, Depressive[Title/Abstract])) OR (Symptoms, Depressive[Title/Abstract])) OR (Emotional Depression[Title/Abstract])) OR (Depression, Emotional[Title/Abstract]))
5	(((((Depressive Symptoms[Title/Abstract]) OR (Depressive Symptom[Title/Abstract])) OR (Symptom, Depressive[Title/Abstract])) OR (Symptoms, Depressive[Title/Abstract])) OR (Emotional Depression[Title/Abstract])) OR (Depression, Emotional[Title/Abstract])
4	"Depression"[Mesh]
3	("Quality of Life"[Mesh]) OR ((((Life Quality[Title/Abstract]) OR (Health-Related Quality Of Life[Title/Abstract])) OR (Health Related Quality Of Life[Title/Abstract])) OR (HRQOL[Title/Abstract]))
